# Supplementary material for: Appraisals by Health Technology Assessment Agencies of Economic Evaluations Submitted as Part of Reimbursement Dossiers for Oncology Treatments: Evidence from Canada, the UK, and Australia
Source: Curr Oncol. 2022 Oct 13;29(10):7624–36. doi: 10.3390/curroncol29100602 (PMC9600934; doi:10.3390/curroncol29100602)
Supplement: Supplementary file 1 [file curroncol-29-00602-s001.zip]

Archive with 1 entries (1 files):
- curroncol-1939681-supplementary.pdf
